# Supplementary material for: PARP1′s Involvement in RNA Polymerase II Elongation: Pausing and Releasing Regulation through the Integrator and Super Elongation Complex
Source: Cells. 2022 Oct 12;11(20):3202. doi: 10.3390/cells11203202 (PMC9600911; doi:10.3390/cells11203202)
Supplement: Supplementary file 1 [file cells-11-03202-s001.zip]

Archive with 1 entries (1 files):
- cells-1930251-supplementary.pdf
